# Supplementary material for: Quantitative Phosphoproteomics Analysis of ERBB3/ERBB4 Signaling
Source: PLoS One. 2016 Jan 8;11(1):e0146100. doi: 10.1371/journal.pone.0146100 (PMC4706443; doi:10.1371/journal.pone.0146100)
Supplement: S2 Table — (XLSX) [file pone.0146100.s005.xlsx]

## Sheet: S2 Table 
Category column	Category value	Total size	Selection size	Category size	Intersection size	Enrichment factor	Fisher p CORR	Fisher q CORR
KEGG name	ErbB signaling pathway	2908	349	30	14	3.8884	2.38733e-06	0.000522824
KEGG name	Focal adhesion	2908	349	35	14	3.333	2.15716e-05	0.00236209
KEGG name	Renal cell carcinoma	2908	349	14	7	4.1662	0.000546636	0.0116523
KEGG name	Acute myeloid leukemia	2908	349	18	8	3.7033	0.000585277	0.0116523
KEGG name	Glioma	2908	349	16	8	4.1662	0.000214131	0.0116523
KEGG name	Non-small cell lung cancer	2908	349	17	8	3.9211	0.000362621	0.0116523
KEGG name	Natural killer cell mediated cytotoxicity	2908	349	17	8	3.9211	0.000362621	0.0116523
KEGG name	Endometrial cancer	2908	349	16	8	4.1662	0.000214131	0.0116523
KEGG name	Colorectal cancer	2908	349	22	9	3.4087	0.00055475	0.0116523
KEGG name	Chemokine signaling pathway	2908	349	26	10	3.2048	0.000491196	0.0116523
KEGG name	Neurotrophin signaling pathway	2908	349	40	13	2.708	0.000494109	0.0116523
KEGG name	MAPK signaling pathway - fly	2908	349	5	4	6.6659	0.000924544	0.0168729
KEGG name	Long-term potentiation	2908	349	12	6	4.1662	0.00140525	0.0236731
KEGG name	B cell receptor signaling pathway	2908	349	21	8	3.1742	0.00196427	0.0307268
KEGG name	Regulation of actin cytoskeleton	2908	349	41	12	2.4387	0.00226439	0.03306
KEGG name	Insulin signaling pathway	2908	349	42	12	2.3807	0.00283548	0.0388106
KEGG name	T cell receptor signaling pathway	2908	349	27	9	2.7775	0.00302054	0.0389116
KEGG name	Fc epsilon RI signaling pathway	2908	349	18	7	3.2404	0.00330084	0.0401602
KEGG name	GnRH signaling pathway	2908	349	19	7	3.0698	0.00469745	0.0541443
KEGG name	Prostate cancer	2908	349	24	8	2.7775	0.00513193	0.0561946
KEGG name	VEGF signaling pathway	2908	349	16	6	3.1246	0.00800426	0.0796787
KEGG name	Vascular smooth muscle contraction	2908	349	16	6	3.1246	0.00800426	0.0796787
KEGG name	Melanoma	2908	349	12	5	3.4718	0.00934884	0.0890172
KEGG name	Long-term depression	2908	349	9	4	3.7033	0.0156948	0.132199
KEGG name	Bladder cancer	2908	349	9	4	3.7033	0.0156948	0.132199
KEGG name	Fc gamma R-mediated phagocytosis	2908	349	23	7	2.5359	0.0149507	0.132199
KEGG name	mTOR signaling pathway	2908	349	14	5	2.9758	0.0192924	0.156483
KEGG name	Dorso-ventral axis formation	2908	349	6	3	4.1662	0.025961	0.203052
KEGG name	Chronic myeloid leukemia	2908	349	26	7	2.2433	0.0292553	0.220928
KEGG name	Melanogenesis	2908	349	11	4	3.03	0.033832	0.246973
KEGG name	Rheumatoid arthritis	2908	349	3	2	5.5549	0.0396698	0.280248
KEGG name	Thyroid cancer	2908	349	7	3	3.571	0.0414515	0.283684
KEGG name	Axon guidance	2908	349	17	5	2.4507	0.0441105	0.292734
KEGG name	MAPK signaling pathway	2908	349	61	12	1.6392	0.0548369	0.353214
KEGG name	Gap junction	2908	349	13	4	2.5638	0.0604512	0.367745
KEGG name	Progesterone-mediated oocyte maturation	2908	349	24	6	2.0831	0.0589444	0.367745
KEGG name	Toll-like receptor signaling pathway	2908	349	19	5	2.1927	0.0679327	0.391507
KEGG name	Leukocyte transendothelial migration	2908	349	19	5	2.1927	0.0679327	0.391507
KEGG name	Ribosome biogenesis in eukaryotes	2908	349	38	8	1.7542	0.0769485	0.432096
KEGG name	Pancreatic cancer	2908	349	20	5	2.0831	0.0820505	0.43961
KEGG name	Hepatitis C	2908	349	26	6	1.9229	0.0823014	0.43961
KEGG name	Pathways in cancer	2908	349	66	12	1.515	0.0899878	0.469222
KEGG name	Polycyclic aromatic hydrocarbon degradation	2908	349	1	1	8.3324	0.120014	0.57137
KEGG name	Histidine metabolism	2908	349	1	1	8.3324	0.120014	0.57137
KEGG name	Ascorbate and aldarate metabolism	2908	349	1	1	8.3324	0.120014	0.57137
KEGG name	Prion diseases	2908	349	5	2	3.333	0.112327	0.57137
KEGG name	Chagas disease (American trypanosomiasis)	2908	349	18	4	1.8516	0.161265	0.751425
KEGG name	Leishmaniasis	2908	349	13	3	1.9229	0.198202	0.885842
KEGG name	Epithelial cell signaling in Helicobacter pylori infection	2908	349	13	3	1.9229	0.198202	0.885842
KEGG name	Selenocompound metabolism	2908	349	2	1	4.1662	0.225661	0.950378
KEGG name	Complement and coagulation cascades	2908	349	2	1	4.1662	0.225661	0.950378
KEGG name	Circadian rhythm - fly	2908	349	2	1	4.1662	0.225661	0.950378
KEGG name	Cell cycle	2908	349	47	1	0.17728	0.997666	1
KEGG name	Ribosome	2908	349	43	1	0.19378	0.996075	1
KEGG name	Protein processing in endoplasmic reticulum	2908	349	32	1	0.26039	0.983668	1
KEGG name	Cell cycle - yeast	2908	349	24	1	0.34718	0.954105	1
KEGG name	Tight junction	2908	349	22	1	0.37874	0.940606	1
KEGG name	Huntington's disease	2908	349	23	1	0.36228	0.947789	1
KEGG name	Apoptosis	2908	349	21	1	0.39678	0.932439	1
KEGG name	Shigellosis	2908	349	16	1	0.52077	0.871424	1
KEGG name	Pentose and glucuronate interconversions	2908	349	3	1	2.7775	0.318656	1
KEGG name	Jak-STAT signaling pathway	2908	349	16	1	0.52077	0.871424	1
KEGG name	Pyrimidine metabolism	2908	349	19	1	0.43855	0.912594	1
KEGG name	Tyrosine metabolism	2908	349	4	1	2.0831	0.400511	1
KEGG name	Cardiac muscle contraction	2908	349	3	1	2.7775	0.318656	1
KEGG name	RNA polymerase	2908	349	4	1	2.0831	0.400511	1
KEGG name	p53 signaling pathway	2908	349	19	1	0.43855	0.912594	1
KEGG name	Aldosterone-regulated sodium reabsorption	2908	349	8	1	1.0415	0.640883	1
KEGG name	Carbon fixation pathways in prokaryotes	2908	349	3	1	2.7775	0.318656	1
KEGG name	Vibrio cholerae infection	2908	349	7	1	1.1903	0.591772	1
KEGG name	Plant-pathogen interaction	2908	349	4	1	2.0831	0.400511	1
KEGG name	Salivary secretion	2908	349	7	1	1.1903	0.591772	1
KEGG name	Neuroactive ligand-receptor interaction	2908	349	4	1	2.0831	0.400511	1
KEGG name	Pancreatic secretion	2908	349	7	1	1.1903	0.591772	1
KEGG name	Adipocytokine signaling pathway	2908	349	14	1	0.59517	0.833734	1
KEGG name	Hedgehog signaling pathway	2908	349	4	1	2.0831	0.400511	1
KEGG name	Mismatch repair	2908	349	7	1	1.1903	0.591772	1
KEGG name	Homologous recombination	2908	349	7	1	1.1903	0.591772	1
KEGG name	Basal cell carcinoma	2908	349	4	1	2.0831	0.400511	1
KEGG name	Gastric acid secretion	2908	349	7	1	1.1903	0.591772	1
KEGG name	Systemic lupus erythematosus	2908	349	5	1	1.6665	0.472557	1
KEGG name	Starch and sucrose metabolism	2908	349	6	1	1.3887	0.535966	1
KEGG name	Cysteine and methionine metabolism	2908	349	7	1	1.1903	0.591772	1
KEGG name	Bile secretion	2908	349	5	1	1.6665	0.472557	1
KEGG name	Non-homologous end-joining	2908	349	6	1	1.3887	0.535966	1
KEGG name	Pathogenic Escherichia coli infection	2908	349	11	1	0.75749	0.755594	1
KEGG name	Nucleotide excision repair	2908	349	12	1	0.69436	0.785038	1
KEGG name	Citrate cycle (TCA cycle)	2908	349	7	1	1.1903	0.591772	1
KEGG name	Fructose and mannose metabolism	2908	349	9	1	0.92582	0.684101	1
KEGG name	Amino sugar and nucleotide sugar metabolism	2908	349	6	1	1.3887	0.535966	1
KEGG name	Amyotrophic lateral sclerosis (ALS)	2908	349	10	1	0.83324	0.722131	1
KEGG name	Aminoacyl-tRNA biosynthesis	2908	349	10	1	0.83324	0.722131	1
KEGG name	Measles	2908	349	30	2	0.55549	0.891314	1
KEGG name	Vasopressin-regulated water reabsorption	2908	349	8	2	2.0831	0.247994	1
KEGG name	Type II diabetes mellitus	2908	349	8	2	2.0831	0.247994	1
KEGG name	Phagosome	2908	349	16	2	1.0415	0.589203	1
KEGG name	Inositol phosphate metabolism	2908	349	17	2	0.98028	0.623163	1
KEGG name	Bacterial invasion of epithelial cells	2908	349	17	2	0.98028	0.623163	1
KEGG name	RNA degradation	2908	349	23	2	0.72455	0.782594	1
KEGG name	Basal transcription factors	2908	349	13	2	1.2819	0.474173	1
KEGG name	Toxoplasmosis	2908	349	21	2	0.79356	0.73742	1
KEGG name	TGF-beta signaling pathway	2908	349	12	2	1.3887	0.431716	1
KEGG name	Adherens junction	2908	349	13	2	1.2819	0.474173	1
KEGG name	Lysine degradation	2908	349	12	2	1.3887	0.431716	1
KEGG name	Phosphatidylinositol signaling system	2908	349	20	2	0.83324	0.711974	1
KEGG name	Spliceosome	2908	349	53	3	0.47164	0.962606	1
KEGG name	Calcium signaling pathway	2908	349	15	3	1.6665	0.265258	1
KEGG name	Ubiquitin mediated proteolysis	2908	349	39	3	0.64095	0.864413	1
KEGG name	Alzheimer's disease	2908	349	15	3	1.6665	0.265258	1
KEGG name	NOD-like receptor signaling pathway	2908	349	17	3	1.4704	0.334502	1
KEGG name	Purine metabolism	2908	349	29	3	0.86197	0.694476	1
KEGG name	mRNA surveillance pathway	2908	349	28	3	0.89275	0.670855	1
KEGG name	Oocyte meiosis	2908	349	29	3	0.86197	0.694476	1
KEGG name	Wnt signaling pathway	2908	349	24	3	1.0415	0.563403	1
KEGG name	Endocytosis	2908	349	44	4	0.75749	0.792312	1
KEGG name	Osteoclast differentiation	2908	349	29	4	1.1493	0.466135	1
KEGG name	ko05152	2908	349	33	4	1.01	0.571954	1
KEGG name	RNA transport	2908	349	66	10	1.2625	0.262924	1
